# Supplementary material for: Deterministic Pilot Risk–Benefit Assessment of Latvian Inland Fish: Safe Weekly Consumption Guidance
Source: Foods. 2026 Mar 5;15(5):901. doi: 10.3390/foods15050901 (PMC12984848; doi:10.3390/foods15050901)
Supplement: Supplementary file 1 [file foods-15-00901-s001.zip]

Archive with 1 entries (1 files):
- foods-4146455-supplementary.pdf
